# Supplementary material for: Beyond Charge Transfer: The Impact of Auger Recombination and FRET on PL Quenching in an rGO-QDs System
Source: Nanomaterials (Basel). 2021 Jun 21;11(6):1623. doi: 10.3390/nano11061623 (PMC8235269; doi:10.3390/nano11061623)
Supplement: Supplementary file 1 [file nanomaterials-11-01623-s001.zip]

Archive with 1 entries (1 files):
- nanomaterials-1239978-supplementary.pdf
